# Supplementary material for: Can Serum Iron Concentrations in Early Healthy Pregnancy Be Risk Marker of Pregnancy-Induced Hypertension?
Source: Nutrients. 2019 May 16;11(5):1086. doi: 10.3390/nu11051086 (PMC6566422; doi:10.3390/nu11051086)
Supplement: Supplementary file 1 [file nutrients-11-01086-s001.zip]

Archive with 1 entries (1 files):
- nutrients-485978-SI.pdf
